# Supplementary material for: Light-Induced Clusterization of Gold Nanoparticles: A New Photo-Triggered Antibacterial against E. coli Proliferation
Source: Nanomaterials (Basel). 2023 Feb 16;13(4):746. doi: 10.3390/nano13040746 (PMC9967119; doi:10.3390/nano13040746)
Supplement: Supplementary file 1 [file nanomaterials-13-00746-s001.zip]

Archive with 1 entries (1 files):
- nanomaterials-2218544-supplementary.pdf
